# Supplementary material for: Microbiomes of Two Pest Fly Species of Pennsylvania Mushroom Houses
Source: Insects. 2024 Jul 12;15(7):525. doi: 10.3390/insects15070525 (PMC11276769; doi:10.3390/insects15070525)
Supplement: Supplementary file 1 [file insects-15-00525-s001.zip]

Archive with 2 entries (2 files):
- Figure S1. Absolute read counts (Log10(x+1)) for fly specimens by bacterial family.pdf
- Table S1. Combined ASV and taxonomy data (prior to removal of contaminant sequences or singletons.csv
